# Supplementary material for: Preoperative MRI to Improve Aesthetic Outcomes in Secondary Mastopexy Augmentation: A Step-by-Step Approach
Source: Aesthet Surg J Open Forum. 2022 Aug 18;4:ojac068. doi: 10.1093/asjof/ojac068 (PMC9724776; doi:10.1093/asjof/ojac068)
Supplement: ojac068_Supplementary_Data [file ojac068_Supplementary_Data.zip]

Archive with 4 entries (4 files):
- Video 3.avi
- Video 4.avi
- Video 1.avi
- Video 2.avi
